# Supplementary material for: Somatic characteristic, morphological asymmetry and postural stability of youth male canoeists compared to control. A cross-sectional study
Source: PLoS One. 2023 May 22;18(5):e0285997. doi: 10.1371/journal.pone.0285997 (PMC10202277; doi:10.1371/journal.pone.0285997)
Supplement: S1 Data — (XLSX) [file pone.0285997.s001.xlsx]

## Sheet: group - athletes
Code	Sex	Decimal age	Training experience [years]	Dominant hand	HEIGHT [cm]	WEIGHT [kg]	FAT [%]	FAT [kg]	FFM [%]	FFM [kg]	TBW [kg]	PMM [kg]	RLFAT [%]	RLFAT [kg]	RLFFM [kg]	RLPMM [kg]	LLFAT [%]	LLFAT [kg]	LLFFM kg]	LLPMM [kg]	RAFAT [%]	RAFAT [kg]	RAFFM [kg]	RAPMM [kg]	LAFAT [%]	LAFAT [kg]	LAFFM [kg]	LAPMM [kg]	TRFAT [%]	TRFAT [kg]	TRFFM [kg]	OSI	APSI	MLSI	OSI _LL	OSI _RL	APSI_LL	APSI_RL	MLSI_LL	MLSI_RL
E1	M	20	2	R	172	59.7	13.8	8.2	86.2647	51.5	37.7	49.3	20.3	2.3	8.9	8.5	21.1	2.3	8.5	8.1	19.1	0.6	2.6	2.5	18.2	0.6	2.9	2.7	7.8	2.4	28.6	0.3	0.3	0.1	0.9	1	0.7	0.6	0.5	0.6
E2	M	18	2	R	180	70.8	13.9	9.8	86.1582	61	44.7	58.2	17.8	2.5	11.4	10.8	19	2.5	10.8	10.3	15.6	0.6	3.3	3.1	19	0.8	3.3	3.1	9.6	3.4	32.1	0.2	0.2	0.1	0.8	0.7	0.6	0.5	0.4	0.4
E3	M	19	2	R	174	59.9	11.6	7	88.4808	53	38.8	50.6	15.7	1.8	9.7	9.2	16.1	1.8	9.5	9	17.6	0.6	2.7	2.5	17.4	0.6	2.9	2.7	7.3	2.2	28.2	0.5	0.4	0.2	1.1	1.2	0.8	0.9	0.5	0.5
E4	M	19	1.5	R	178	77.9	18	14	82.0282	63.9	46.8	61	22.4	3.4	11.7	11	23.9	3.5	11	10.5	20.1	0.8	3.3	3.1	22.4	1	3.4	3.2	13.5	5.4	34.5	0.6	0.5	0.3	1.2	1	0.8	0.8	0.7	0.5
E5	M	19	1.5	R	174	72.6	20.9	15.2	79.0634	57.4	42	54.8	25.4	3.4	10	9.5	25.2	3.3	9.8	9.3	23.3	0.9	2.9	2.7	26.6	1	2.9	2.7	17.1	6.6	31.8	0.4	0.3	0.2	0.9	0.7	0.7	0.5	0.5	0.4
E6	M	20	2	R	178	73.6	20.6	15.2	79.3478	58.4	42.8	55.8	21.4	2.9	10.6	10.1	33.7	4.2	8.3	7.9	15.3	0.6	3.4	3.2	18.2	0.8	3.4	3.2	17	6.7	32.6	0.2	0.1	0.1	1.3	0.6	0.7	0.4	1	0.3
E7	M	20	4	R	197	90.3	18.1	16.3	81.9491	74	54.2	70.7	20.3	3.2	12.7	12.1	21	3.3	12.3	11.7	21	1	3.7	3.5	22.6	1.1	3.7	3.5	15.7	7.7	41.5	0.2	0.1	0.1	0.6	0.6	0.5	0.4	0.3	0.3
E8	M	20	4	R	187	85.6	15.8	13.5	84.229	72.1	52.8	68.8	19.6	3	12.4	11.7	21.1	3.2	11.8	11.2	16.5	0.8	3.8	3.6	18.2	0.9	3.9	3.6	12.4	5.7	40.3	0.3	0.2	0.2	0.7	0.7	0.4	0.5	0.5	0.4
E9	M	23	4	R	178	70.1	3.8	2.7	96.1484	67.4	49.3	63.3	7	0.9	11.6	11	8.3	1	11	10.4	8.7	0.4	4.1	3.8	9.4	0.4	4.1	3.8	3	1.1	35.6	0.3	0.2	0.1	0.8	0.8	0.7	0.5	0.3	0.5
E10	M	24	4	R	177	78.1	12.7	9.9	87.3239	68.2	49.9	65.1	13.8	1.9	11.6	11	13.4	1.8	11.4	10.8	13.9	0.7	4.1	3.8	13.9	0.7	4.1	3.9	11.8	5	37.1	0.3	0.2	0.1	0.6	0.7	0.5	0.4	0.3	0.4
E11	M	24	5	R	184	87.8	9.3	8.2	90.6606	79.6	58.3	76	10	1.5	13.5	12.8	11.3	1.7	12.9	12.3	12.4	0.7	4.8	4.5	12.7	0.7	4.9	4.6	7.8	3.7	43.4	0.5	0.4	0.1	0.8	0.7	0.6	0.5	0.4	0.4
E12	M	24	5	R	175	84.8	16.9	14.3	83.1368	70.5	51.6	67.3	17.8	2.6	11.9	11.3	16.2	2.3	11.9	11.3	17.5	0.9	4.2	3.9	16.9	0.9	4.3	4.1	16.7	7.7	38.2	0.2	0.2	0.1	0.7	0.6	0.4	0.5	0.4	0.3
E13	M	24	5	R	185	91.7	13.6	12.5	86.3686	79.2	58	75.6	14.3	2.2	13.2	12.5	14.4	2.2	12.9	12.2	13.1	0.8	5	4.7	14.3	0.8	5	4.7	13.2	6.6	43.2	0.4	0.2	0.2	0.8	0.8	0.6	0.5	0.5	0.5
E14	M	24	5	R	178	77	6.8	5.2	93.2468	71.8	52.6	68.5	8.9	1.2	12.3	11.6	10.3	1.3	11.7	11.1	11.6	0.6	4.2	4	10.5	0.5	4.5	4.2	3.9	1.6	39.1	0.3	0.2	0.1	0.8	0.7	0.5	0.5	0.5	0.3
E15	M	23	5	R	184	90	11.2	10.1	88.7778	79.9	58.5	76.2	13.7	2.1	13	12.3	13.9	2.1	12.7	12	13.5	0.8	4.8	4.5	12.7	0.7	5.1	4.8	9.2	4.5	44.4	0.3	0.2	0.1	1.1	1.1	0.8	0.8	0.6	0.6
E16	M	21	4	R	188	81.2	11.9	9.7	88.0542	71.5	52.3	68.3	14	2.1	12.6	11.9	15.9	2.2	11.8	11.2	12.1	0.5	3.9	3.7	14.3	0.7	3.9	3.7	9.7	4.2	39.3	0.3	0.2	0.1	0.6	0.8	0.5	0.6	0.4	0.5
E17	M	24	5	R	179	76.8	11.4	8.8	88.5417	68	49.8	64.9	12.2	1.6	11.6	11	12.8	1.6	11.2	10.6	11.7	0.6	4.2	3.9	12.5	0.6	4.2	3.9	10.6	4.4	36.9	0.3	0.2	0.1	0.8	0.7	0.5	0.5	0.5	0.3
E18	M	24	5	R	178	73.5	9.6	7.1	90.3401	66.4	48.6	63.4	10.6	1.4	11.4	10.8	11.2	1.4	11	10.4	11	0.5	4	3.8	11.5	0.5	4.1	3.8	8.5	3.3	36	0.1	0.1	0	0.6	0.7	0.4	0.4	0.3	0.4
E19	M	23	4	R	188	91.9	11.9	10.9	88.1393	81	59.3	77.2	11.8	1.8	13.7	12.9	13.8	2.1	13	12.3	11.6	0.7	5.1	4.8	12.8	0.8	5.2	4.9	11.2	5.6	44	0.1	0.1	0	0.6	0.5	0.5	0.3	0.4	0.3
E20	M	23	4	R	192	94.8	10.2	9.7	89.7679	85.1	62.3	81.2	10.7	1.7	14.2	13.4	11.3	1.8	13.8	13	13.1	0.8	5.1	4.8	12.2	0.8	5.4	5.1	9.2	4.7	46.7	0.3	0.2	0.1	0.8	0.6	0.5	0.4	0.6	0.4
E21	M	23	5	R	182	94.9	14	13.3	85.9852	81.6	59.7	77.8	16.1	2.5	13.3	12.5	16.3	2.5	13	12.3	15.6	0.9	4.9	4.6	13.9	0.9	5.3	5	12.5	6.5	45.2	0.2	0.2	0.1	0.6	0.6	0.4	0.4	0.3	0.4

## Sheet: group - control
Code	Sex	Decimal age	Training experience [years]	Dominant hand	HEIGHT [cm]	WEIGHT [kg]	FAT [%]	FAT [kg]	FFM [%]	FFM [kg]	TBW [kg]	PMM [kg]	RLFAT [%]	RLFAT [kg]	RLFFM [kg]	RLPMM [kg]	LLFAT [%]	LLFAT [kg]	LLFFM kg]	LLPMM [kg]	RAFAT [%]	RAFAT [kg]	RAFFM [kg]	RAPMM [kg]	LAFAT [%]	LAFAT [kg]	LAFFM [kg]	LAPMM [kg]	TRFAT [%]	TRFAT [kg]	TRFFM [kg]	OSI	APSI	MLSI	OSI _LL	OSI _RL	APSI_LL	APSI_RL	MLSI_LL	MLSI_RL
C1	M	22		R	173	78	17.6	13.7	82.4359	64.3	47.4	61.1	12.7	1.7	11.8	11.2	13	1.7	11.5	10.9	14.9	0.7	4	3.8	16.4	0.8	3.9	3.7	21	8.8	33.1	0.3	0.3	0.1	1.2	0.6	0.9	1.2	0.9	0.6
C2	M	21		R	173	68.6	18.9	13	81.0496	55.6	40.4	52.8	13.7	1.6	10.3	9.8	14.5	1.7	10	9.5	16.2	0.6	3.3	3.1	17.2	0.7	3.2	3	22.6	8.4	28.8	1.4	0.8	0.8	1.3	1	0.6	1	0.7	0.5
C3	M	22		R	174	70.9	16.1	11.4	83.921	59.5	43.4	56.5	11.4	1.4	10.9	10.3	12.4	1.5	10.5	10	13.5	0.6	3.6	3.4	15.3	0.6	3.5	3.3	19.1	7.3	31	0.3	0.3	0.1	0.9	0.7	0.3	0.8	0.6	0.5
C4	M	22		R	176	81.6	17.9	14.6	82.1078	67	49.1	63.7	13.6	1.9	12.1	11.5	14.7	2	11.7	11.1	15.7	0.8	4.1	3.9	15.9	0.8	4.2	4	20.7	9.1	34.9	0.4	0.3	0.1	0.8	0.5	0.5	0.7	0.5	0.4
C5	M	23		R	181	75.4	14.6	11	85.4111	64.4	46.4	61.2	12.5	1.6	11.3	10.7	13.8	1.7	10.8	10.2	11.8	0.5	4	3.8	12.6	0.6	4	3.8	16.1	6.6	34.3	0.3	0.3	0.1	0.8	0.6	0.4	0.7	0.5	0.5
C6	M	21		R	182	71.9	8.7	6.3	91.2378	65.6	47.9	62.3	6.2	0.8	11.9	11.3	7.6	0.9	11.3	10.7	10.3	0.4	3.9	3.7	10.8	0.5	3.9	3.7	9.7	3.7	34.6	0.3	0.2	0.1	0.7	0.4	0.5	1.1	0.7	0.7
C7	M	20		R	188	72.5	17.2	12.5	82.7586	60	42.2	57	13.7	1.7	10.6	10.1	13.8	1.6	10.3	9.8	13.3	0.6	3.6	3.4	14.5	0.6	3.5	3.3	20	8	32	0.2	0.2	0.1	0.8	0.5	0.5	0.9	0.6	0.5
C8	M	20		R	190	89.7	19.1	17.1	80.9365	72.6	51.4	69	12.9	1.9	13.1	12.4	13	1.9	12.8	12.1	16.4	0.9	4.4	4.1	18.1	1	4.3	4	23.1	11.4	38	0.5	0.5	0.1	1	0.8	0.5	0.8	0.7	0.4
C9	M	23		R	188	96	19.7	18.9	80.3125	77.1	55.5	73.3	13.8	2.2	13.8	13.1	14.1	2.2	13.5	12.8	16	0.9	4.9	4.6	17.7	1	4.8	4.5	23.9	12.6	40.1	0.3	0.2	0.1	0.9	0.6	0.6	0.7	0.5	0.4
C10	M	24		R	174	71.7	13.2	9.5	86.7504	62.2	45.7	59.1	10.9	1.4	11.1	10.5	11.7	1.4	10.7	10.1	13.1	0.6	3.7	3.5	13	0.6	3.8	3.6	14.3	5.5	32.9	0.3	0.2	0.1	1.4	0.7	1.1	0.6	0.3	0.3
C11	M	24		R	181	69.1	14.6	10.1	85.3835	59	43.2	56.3	18.9	2.5	10.6	10.1	19.9	2.5	10.2	9.6	17.2	0.7	3.1	2.9	19.8	0.8	3.1	2.9	10.3	3.7	32	0.3	0.2	0.1	1	0.7	0.5	1.4	0.8	1
C12	M	21		R	183	88	24.1	21.2	75.9091	66.8	47.3	63.5	16.1	2.4	12.5	11.8	17	2.5	12.1	11.5	20.2	1	4.1	3.9	22.8	1.2	3.9	3.7	29.2	14.1	34.2	0.2	0.2	0.1	0.8	0.6	0.5	0.7	0.5	0.4
C13	M	23		R	172	64.2	10.1	6.5	89.8754	57.7	42.8	54.8	6.7	0.8	10.8	10.2	7.6	0.8	10.3	9.8	11.7	0.5	3.4	3.2	12.3	0.5	3.3	3.1	11.5	3.9	29.9	0.2	0.2	0.1	0.7	0.5	0.4	0.6	0.4	0.4
C14	M	20		R	182	81.2	19.1	15.5	80.9113	65.7	47.3	62.4	12.5	1.7	12.1	11.5	13.7	1.9	11.7	11.1	16.5	0.8	3.9	3.7	17.1	0.8	3.9	3.7	23.2	10.3	34.1	0.4	0.3	0.3	1	0.7	0.6	0.8	0.6	0.5
C15	M	23		R	174	73.9	15.3	11.3	84.7091	62.6	45.9	59.5	9.3	1.2	11.8	11.2	10.3	1.3	11.3	10.7	15.6	0.7	3.6	3.4	16.8	0.7	3.6	3.4	18.6	7.4	32.3	0.3	0.3	0.2	1.1	0.8	0.6	1.3	1.1	0.5
C16	M	21		R	176	84.1	20.6	17.3	79.4293	66.8	48.7	63.5	15	2.2	12.2	11.6	16.4	2.3	11.8	11.2	17	0.9	4.2	4	18.4	0.9	4.1	3.9	24.2	11	34.5	0.4	0.3	0.2	1.4	0.7	0.6	1	0.7	0.6
C17	M	24		R	175	71.2	15.2	10.8	84.8315	60.4	44.1	57.4	11	1.4	11	10.4	11.5	1.4	10.6	10.1	15	0.6	3.5	3.3	14.5	0.6	3.6	3.4	17.7	6.8	31.7	0.5	0.4	0.2	1.1	0.7	0.7	1.1	0.7	0.6
C18	M	22		R	170	77.2	17.7	13.7	82.2539	63.5	47.4	60.3	15.6	2.1	11.3	10.7	14.4	1.9	11.2	10.6	16.3	0.8	3.9	3.7	15.6	0.7	4	3.8	19.9	8.2	33.1	0.5	0.4	0.2	0.7	0.5	0.4	1.7	1.1	1.1
C19	M	20		R	169	72.4	15.9	11.5	84.116	60.9	45.4	57.9	11.6	1.5	11.3	10.7	13.7	1.7	10.7	10.1	14.2	0.6	3.7	3.5	14.3	0.6	3.8	3.6	18.4	7.1	31.4	0.5	0.4	0.3	1.5	1.1	0.7	1	0.8	0.4
C20	M	21		R	186	89.5	14.7	13.2	85.2514	76.3	55.3	72.6	12.3	1.9	13.3	12.6	12.6	1.9	12.9	12.2	13.9	0.8	4.7	4.4	14.1	0.8	4.8	4.5	16.1	7.8	40.6	0.3	0.2	0.1	0.9	0.6	0.5	1	0.7	0.6
C21	M	21		R	184	102.4	26	26.6	74.0234	75.8	54.2	72.1	21.5	3.7	13.5	12.8	21.3	3.6	13.4	12.7	22.4	1.4	4.7	4.4	22.8	1.4	4.8	4.5	29.5	16.5	39.4	0.8	0.7	0.2	1.5	1.1	0.7	0.9	0.7	0.4
C22	M	21		R	180	75.2	13.1	9.9	86.8351	65.3	47.5	62.1	10.2	1.3	11.7	11.1	11	1.4	11.2	10.6	12.7	0.6	3.9	3.7	13	0.6	4	3.8	14.8	6	34.5	0.4	0.3	0.1	1.2	0.8	0.7	1.9	1.2	1.2
